# Supplementary material for: Development of a Functional Cookie Formulated with Chaya (Cnidoscolus aconitifolius (Mill.) I.M. Johnst) and Amaranth (Amaranthus cruentus)
Source: Molecules. 2022 Oct 31;27(21):7397. doi: 10.3390/molecules27217397 (PMC9658788; doi:10.3390/molecules27217397)
Supplement: Supplementary file 1 [file molecules-27-07397-s001.zip]

Archive with 1 entries (1 files):
- molecules-1991822-supplementary.pdf
